# Supplementary material for: SARS-COV-2 Omicron variants conformationally escape a rare quaternary antibody binding mode
Source: Commun Biol. 2023 Dec 11;6:1250. doi: 10.1038/s42003-023-05649-6 (PMC10713552; doi:10.1038/s42003-023-05649-6)
Supplement: Supplementary file 4 — Supplementary Data [file 42003_2023_5649_MOESM4_ESM.xlsx]

## Sheet: Fig2c
	Fig 2c
	% relative infection vs. mAb concentration (nM) for 17 mAbs that neutralize SARS-CoV-2 WA1.
	Conc (nM)	N3-1		N3-3		N3-7		A7V8		1D9 (6)		4A7 (6.2)		1D1 (6.2)		1D5 (6.2)		4A5 (6.2)		8B5 (6.2)		1D4 (6.2)		B3.1		N6-2		4C8		3B9		12C8		4C7 (7)
	300					1.74553	2.82428			9.69083	10.1683			7.94247	6.72222			4.52527	4.45663					28.8874	28.8343	11.026	9.12024			23.3373	33.0992	10.9684	11.1449	16.9825	14.8748
	100			2.36597	2.6313	24.3816	17.4328	2.26949	2.19719	86.3303	85.4452	4.18348	3.97766	68.1444	50.6162	17.876	18.7421	23.0998	24.562	3.67968	4.99655	3.97008	4.29076	61.097	64.3177	68.2577	66.0071	7.4689	10.9042	68.4925	0.033844	11.862	10.1159	17.3546	14.6836
	33.3333	0.221783	0.121677	26.4977	20.0494	57.7612	46.4304	10.918	9.02584	96.7669	96.7132	53.1988	55.6196	91.5429	89.235	89.7833	88.3593	84.6675	90.1683	34.9684	59.2713	31.151	36.6173	90.699	88.9764	92.9065	89.9749	12.9486	12.1385	83.9179	87.7003	12.6219	14.4698	19.5851	16.8555
	11.1111	1.12842	0.919058	81.2848	49.166	120.705	94.3263	28.8638	26.839	97.8044	97.4744	80.2214	82.4211	88.9965	89.1711	98.0919	96.5142	96.0866	94.6024	84.7345	89.2093	86.0165	83.3573	93.3951	93.6743	87.3385	92.5621	26.0571	26.0642	82.5945	93.8677	16.5496	16.3109	21.2051	19.6748
	3.7037	3.73536	4.84789	104.003	94.0544	101.476	126.703	51.5605	47.8937	95.0991	95.9841	85.0793	90.2074	95.8046	93.1018	96.1344	95.9169	95.5085	96.9424	91.1005	86.6454	95.6048	93.5066	96.0024	95.4945	89.0521	94.478	33.7753	41.4748	96.5392	104.448	36.2231	26.2629	38.505	41.9744
	1.23457	13.6956	21.1339	102.573	125.373	143.453	120.801	77.8705	74.5049	98.852	96.2592	93.0696	94.3999	97.3324	97.2071	98.9981	96.7017	95.8615	98.1741	91.1052	90.1237	95.5513	95.8385	92.8001	94.6522	93.6247	95.5348	86.3783	87.2217	100.256	97.3368	44.7832	48.4637	76.8724	66.4372
	0.411523	27.1707	61.5384	107.489	152.712	143.734	129.122	90.5554	91.8767	96.507	96.4405	94.9826	97.4587	98.9511	93.2628	98.5689	97.8898	98.497	100.115	93.0586	93.9788	98.9919	97.4878	96.9499	94.2128	94.8009	93.5632	97.8111	106.36	101.14	105.553	69.1842	81.4731	89.5844	80.5217
	0.137174	101.491	87.969	100.918	141.327	148.908	158.945	97.7991	85.3828	99.2087	97.5178	95.1802	97.8765	96.6854	94.3586	98.7649	98.8137	98.3615	99.783	89.2297	97.7664	97.4085	93.5182	99.6124	99.557	97.8149	95.5147	108.944	104.377	97.2396	106.052	80.778	76.9407	99.9214	92.8027
	0.0457247	128.013	112.862	79.8044	151.23	146.514	140.487	99.6458	98.7212	95.616	97.6696	97.3162	99.2153	100.276	99.5049	99.2287	99.7528	98.258	98.2952	91.0888	98.2678	97.3446	99.5522	99.8574	100.453	98.8358	99.8577	107.793	104.68	104.572	102.174	102.278	96.0468	97.9858	88.9456
	0.0152416	117.759	124.131	118.249	115.485			100.227	97.9389			96.9773	101			100.987	100.882			97.8627	95.5363	98.3986	97.1812					107.189	102.474
	0.00508053	144.715	137.791

## Sheet: Fig 4
	Fig 4c								Fig 4d								Fig 4e
	Binding affinity of N3-1 Arg100a mutants to D614G and Omicron spike protein ectodomains, assayed by BLI using immobilized N3-1 mutants.								Apparent binding affinity of N3-1 Arg100a mutant candidates to Omicron spike variants, assayed by BLI using immobilized spike.								Virus neutralization of BA.1 by N3-1 mutants, % relative infection.
																		BA.1
		Log10(Kd[nM])								Kd (nM)							Dilution	AN3-1		FN3-1		IN3-1		MN3-1		QN3-1
		D614G	BA.1	BA.2	BA.2.12	BA.5				BA.1	BA.2	BA.2.12	BA.5				65									82.19	76.48
	WT	-3		1.94841	1.16137	1.02119			WT	1.4	0.8	0.33	1.36				21.6667									93.59	84.56
	A	-2.1261	2.07188	3.233	1.54033	0.942008			I	0.33	0.12	0.08	0.15				7.22222									97.39	113.54
	D	1.27416		2.38021	1.91381	1.7356			L	0.66	0.27	0.17	0.41				2.40741									107.84	102.14
	F	-1.02			0.70757	1.60638			M	0.43	0.18	0.03	0.17				0.802469									100.71	107.84
	G	0.726727		4.79028	1.52114	1.12711			Q	4.8	0.48	0.29	0.77				0.26749									102.14	108.31
	H	0.133539	2.60959	1.42813	1.2833	0.808886			V	1.34	0.7	0.42	1.47				0.0891632									108.31	107.36
	I	-3	1.56585	0.854913	0.033424	0.053078			Y	0.71	0.23	0.14	0.34				0.0297211									104.99	106.41
	K	-3	1.97955		1.37658	1.35411											61							63.18	64.61
	L	-3	1.9425	-0.45842	0.546543	-0.38722			Omicron variant	N3-1 mutant	koff(1/s)	kon(1/Ms)	KD(M)	R2			20.3333							94.06	85.99
	M	-3	1.80414	0.184691	0.498311	0.173186			BA.1	I	0.00193	5820	3.31e-07	0.986			6.77778							91.21	102.61
	N	0.518514			1.28103	1.716			BA.1	L	0.00429	6490	6.6e-07	0.992			2.25926							111.16	99.76
	P	0.811575			3.1038	1.53908			BA.1	M	0.00368	8590	4.28e-07	0.919			0.753086							103.56	112.11
	Q	-3	4.08279	4.46687	0.948902	0.959995			BA.1	WT	0.00393	2820	1.4e-06	0.99			0.251029							108.31	102.61
	S	-1.16877	2.5302		1.35411	1.2014			BA.1	Q	0.015	3120	4.8e-06	0.959			0.0836763							103.09	99.29
	T	0.232996	2.35218	1.53656		1.26007			BA.1	V	0.00726	5410	1.34e-06	0.982			0.0278921							112.11	102.14
	V	-3	0.983175	1.27416	0.745075	0.167317			BA.1	Y	0.00791	11200	7.09e-07	0.993			114					43.23	47.98
	Y	-3	1.17026	0.844477	0.307496	0.478567			BA.2	I	0.00146	12100	1.21e-07	0.978			38					66.98	73.63
									BA.2	L	0.00415	15200	2.73e-07	0.983			12.6667					86.94	85.51
									BA.2	M	0.00245	13800	1.78e-07	0.979			4.22222					91.21	95.01
									BA.2	WT	0.00512	6410	8e-07	0.993			1.40741					105.46	101.19
									BA.2	Q	0.00403	8360	4.83e-07	0.989			0.469136					96.44	104.99
									BA.2	V	0.00681	9670	7.04e-07	0.993			0.156379					103.56	98.81
									BA.2	Y	0.00447	19900	2.25e-07	0.974			0.0521262					113.06	105.94
									BA.2.12	I	0.00112	14600	7.69e-08	0.982			113			57.96	55.11
									BA.2.12	L	0.00339	19500	1.73e-07	0.981			37.6667			71.26	72.21
									BA.2.12	M	0.000621	22200	2.8e-08	0.726			12.5556			97.39	89.79
									BA.2.12	WT	0.00307	9400	3.27e-07	0.982			4.18519			90.26	98.34
									BA.2.12	Q	0.00336	11500	2.91e-07	0.981			1.39506			93.11	97.86
									BA.2.12	V	0.00542	12900	4.21e-07	0.987			0.465021			96.91	113.54
									BA.2.12	Y	0.00385	27100	1.42e-07	0.961			0.155007			106.89	104.99
									BA.5	I	0.00168	11600	1.45e-07	0.986			0.051669			103.09	99.29
									BA.5	L	0.00689	16600	4.14e-07	0.992			75	76.96	92.64
									BA.5	M	0.00253	14700	1.72e-07	0.986			25	104.04	91.21
									BA.5	WT	0.0094	6890	1.36e-06	0.961			8.33333	109.74	104.51
									BA.5	Q	0.00666	8640	7.71e-07	0.988			2.77778	99.76	100.71
									BA.5	V	0.0163	11100	1.47e-06	0.947			0.925926	118.29	94.06
									BA.5	Y	0.0072	21300	3.37e-07	0.994			0.308642	116.86	109.74
																	0.102881	91.69	93.59
																	0.0342936	100.71	101.19

## Sheet: S10a-d
	Fig S10a
	Spike variants were assayed against VOCs and Regeneron REGN10987 and/or REGN10933 escape mutants using mammalian surface display.
	Values represent median fluorescence intensity of the stained cells normalized to the HexaPro-D614G spike.
		HexaPro D614G	B.1.1.7	B.1.1.28	B.1.351	Y453A	L455A	G476D	F486K	E406W	Q493F	K444A	K444Q	V445A	G446A	G446V	S477N	SARS-CoV-2 (RBD)	HexaPro (ΔRBD)
	replicate 1	1	0.891691	0.877022	0.944228	0.882703	1.18099	1.13288	0.784584	1.22264	1.02811	1.04247	1.12506	1.08673	1.09429	1.18921	1.10957	0.907519	0.0308198
	replicate 2	1	0.833453	0.986685	1.15993	0.913831	1.23114	1.18099	0.806642	1.12506	1.10957	1.11729	1.11729	1.14076	1.13288	1.17283	1.10191	0.790041	0.0308198
	replicate 3	1	0.925312	0.835963	1.05178	1.05702	1.31039	1.26576	0.876606	1.32869	1.1487	1.08673	1.23114	1.21419	1.19748	1.27456	1.1487	1	0.036906
	Fig S10b
	Normalized binding of N3-1 to HexaPro and the Delta and Kappa variants of lineage B.1.617, assayed as in Fig S10a but with multiple IgG concentrations to obtain dose response curves.
		Delta			Kappa			HexaPro D614G
	Conc (nM)	a	b	c	a	b	c	a	b	c
	100	0.99346	1	0.990112	0.950634	0.989722	1	0.960465	0.95391	1
	33.3333	0.925289	0.903853	0.870879	0.966927	0.947422	0.953682	0.789619	0.836395	0.8478
	11.11	0.96699	0.847599	0.853448	0.867822	0.891528	0.897658	0.792366	0.844945	0.768611
	3.70333	0.808506	0.771313	0.803361	0.738067	0.74591	0.71129	0.669469	0.690067	0.676241
	1.23333	0.544818	0.552432	0.55813	0.567247	0.546616	0.53039	0.487529	0.504222	0.471391
	0.41	0.350367	0.351517	0.399609	0.436131	0.372156	0.368577	0.320882	0.338746	0.364887
	0.136667	0.25001	0.238556	0.245122	0.247576	0.25857	0.239359	0.213354	0.203539	0.198771
	0.0466667	0.178974	0.165653	0.165672	0.163456	0.166261	0.157516	0.147252	0.125611	0.143784
	Fig S10c
	Authentic virus neutralization assay for VOCs and WA1.
	Values show % relative infection.
	Conc (μg/mL)	WA		Alpha		Beta		Delta
	45			8.93958	6.32454	11.7411	8.92754	0.3643	1.36235
	15			7.762	6.34298	17.8353	14.4321	2.78279	4.40595
	5	0.422263	0.538042	12.6672	8.45012	39.5533	34.741	7.63004	7.99846
	1.67	9.21744	7.21391	21.1601	18.4974	70.9022	71.7788	27.5998	24.3972
	0.56	29.7106	32.4716	32.2832	29.8215	90.25	89.1467	58.7069	66.6441
	0.19	69.4688	70.0227	54.6153	54.4956	99.2318	98.1073	88.0301	111.155
	0.06	89.8957	93.6518	73.2272	65.8266	100.087	98.9806	120.094	127.849
	0.02	96.8468	97.1634	79.0793	79.3594	99.6302	99.6289	127.832	147.319
	0.0067	95.9892	99.4425	88.2003	99.2154	98.8039	98.5081	134.03	135.242
	0.0022	97.4755	98.8003
	0.00074	98.054	98.4633
	Fig S10d
	Authentic virus neutralization assay for VOCs and WA1 using a traditional VN assay.
	Values indicate number of wells, out of three, that were protected from infection.
	Conc (μg/mL)	WA1	Alpha	Beta	Gamma
	20	3/3	3/3	3/3	3/3
	10	3/3	3/3	3/3	3/3
	5	3/3	3/3	3/3	3/3
	2.5	3/3	3/3	3/3	3/3
	1.25	3/3	3/3	3/3	3/3
	0.625	3/3	3/3	3/3	3/3
	0.3125	3/3	2/3	1/3	3/3
	0.15625	3/3	1/3	0/3	3/3
	0.078125	2/3	0/3	0/3	3/3
	0.0390625	0/3	0/3	0/3	3/3
	0.0195312	0/3	0/3	0/3	3/3
	0.00976562	0/3	0/3	0/3	1/3

## Sheet: S12
	Fig S12. Live virus neutralization assay comparing the neutralization ability of IgG and Fab formatted N3-1 against the WHU1 SARS-CoV-2 strain. Values show % relative infection.
	Conc (nM)	Fab N3-1		IgG N3-1
	300	93.3747	95.9843	1.90455	1.98123
	100	93.4139	93.7405	4.01266	4.83798
	33.3333	95.8155	93.4954	18.7683	12.2612
	11.1111	96.0192	92.7137	52.3746	54.8451
	3.7037	96.6623	95.2281	86.698	77.2806
	1.23457	88.1083	90.6014	89.1051	87.9049
	0.411523	94.8778	92.8711	95.0017	89.5901
	0.137174	100.975	89.2615	90.7298	90.6038
	0.0457247	100.027	94.8137	91.4977	93.6645

## Sheet: S13a
	Fig S13a. Normalized binding of N3-1 WT and N3-1 Thr57 variants D, E and G against WHU1 and BA.1 spike proteins, assayed with mammamalian cell surface display.
	WHU1															BA.1
	HEK 293Ts/AF-488/FITC - Height+ | Median (FITC - Height)															HEK 293Ts/AF-488/FITC - Height+ | Median (FITC - Height)
		N3-1			N3-1_D			N3-1_E			N3-1_G						N3-1			N3-1_D			N3-1_E			N3-1_G
	conc (nM)	a	b	c	a	b	c	a	b	c	a	b	c			conc (nM)	a	b	c	a	b	c	a	b	c	a	b	c
	130	6349	5492	5719	4881	4041	4547	4041	4381	5310	4864	4279	4799			130	3159	2723	2571	2855	2172	2436	2807	2363	2093	3191	2913	2816
	43.3333	5681	5681	5738	4193	4456	5204	3379	4767	4456	4624	6349	5935			43.3333	2983	2554	2387	2983	2678	2563	2993	2696	2404	3752	2769	2528
	14.4333	4609	4897	5364	3920	4013	4719	4027	5014	5511	6371	6679	4947			14.4333	3212	2894	2779	3023	2993	2933	2973	2651	2615	3180	3137	2963
	4.8	6264	6545	7316	5065	5364	4930	5382	6392	6770	6436	6885	6545			4.8	3448	2983	2669	2963	2963	3127	3278	2705	2903	3323	3106	3127
	1.6	5239	4624	5455	4456	4352	4095	3933	4000	3603	4207	5856	6523			1.6	3127	3356	2687	2788	2751	2714	3013	2642	2387	3946	2884	3054
	0.533333	7826	6770	4864	3933	3867	4799	4516	5048	6139	7316	6501	7853			0.533333	3054	2769	2705	2742	2420	2571	3054	2444	2262	3278	2486	2086
	0.166667	7541	4783	6436	6118	6098	5492	6770	7516	7933	4041	8630	9109			0.166667	4013	3356	3169	3023	2894	2769	3054	3278	3448	3986	3106	3334
	0.0666667	6793	9295	9517	8260	7879	8544	8013	8718	8177	7618	8316	8601			0.0666667	3507	4279	2933	3159	3054	2826	3880	3639	3334	3973	3223	3023
	HEK 293Ts/AF-647/Alexa Fluor 647 - Height+ | Median (Alexa Fluor 647 - Height)															HEK 293Ts/AF-647/Alexa Fluor 647 - Height+ | Median (Alexa Fluor 647 - Height)
		N3-1			N3-1_D			N3-1_E			N3-1_G						N3-1			N3-1_D			N3-1_E			N3-1_G
	conc (nM)	a	b	c	a	b	c	a	b	c	a	b	c			conc (nM)	a	b	c	a	b	c	a	b	c	a	b	c
	130	13516	11535	10531	11077	9109	11266	10495	10250	11228	11457	9485	11190			130	2779	2633	2444	3777	2669	3323	2963	2606	2669	2678	2520	2486
	43.3333	11810	12423	10892	9549	9877	11115	8205	10892	10495	10674	15159	13839			43.3333	1950	1780	1653	2554	2300	2285	2300	2122	1950	2172	1704	1756
	14.4333	9944	10147	10674	8486	8896	10285	8601	11971	11971	15108	16217	10320			14.4333	1535	1373	1355	1745	1704	1774	1425	1454	1479	1449	1444	1464
	4.8	14075	13425	13471	9978	11228	9549	11115	12720	12936	11971	13335	11850			4.8	1204	1216	1114	1237	1275	1368	1172	1110	1129	1152	1172	1224
	1.6	8544	7541	8748	7218	7644	6634	5996	6349	5419	5738	7291	8232			1.6	1092	1148	1003	1038	1017	1055	922	925	919	1168	932	997
	0.533333	9517	8660	5996	4426	4471	5419	4703	5604	6501	6160	5738	6414			0.533333	1034	935	925	898	848	817	886	831	771	856	766	748
	0.166667	5529	4068	5492	4308	4426	4095	4703	4997	4593	2597	4547	4486			0.166667	1099	1048	1024	853	919	913	904	886	1110	1092	1027	1110
	0.0666667	3907	4381	5816	3519	3472	3676	3095	3495	3159	2953	2913	2589			0.0666667	941	1092	1052	889	845	960	1125	1088	964	913	1092	1110
	ratio															ratio
		N3-1			N3-1_D			N3-1_E			N3-1_G						N3-1			N3-1_D			N3-1_E			N3-1_G
	conc (nM)	a	b	c	a	b	c	a	b	c	a	b	c			conc (nM)	a	b	c	a	b	c	a	b	c	a	b	c
	130	2.12884	2.10033	1.84141	2.26941	2.25415	2.47768	2.59713	2.33965	2.1145	2.35547	2.21664	2.33174			130	0.879709	0.966948	0.950603	1.32294	1.22882	1.36412	1.05558	1.10284	1.2752	0.839235	0.865088	0.882812
	43.3333	2.07886	2.18676	1.89822	2.27737	2.21656	2.13586	2.42823	2.28488	2.35525	2.30839	2.38762	2.33176			43.3333	0.653704	0.696946	0.692501	0.856185	0.85885	0.891533	0.76846	0.787092	0.811148	0.578891	0.615385	0.69462
	14.4333	2.15752	2.07208	1.98993	2.1648	2.2168	2.17949	2.13583	2.38751	2.1722	2.37137	2.42806	2.08611			14.4333	0.477895	0.47443	0.487585	0.577241	0.569328	0.604841	0.479314	0.548472	0.565583	0.45566	0.460312	0.494094
	4.8	2.24697	2.05118	1.84131	1.96999	2.09321	1.93692	2.06522	1.98999	1.91078	1.86001	1.93682	1.81054			4.8	0.349188	0.407643	0.417385	0.417482	0.430307	0.43748	0.357535	0.410351	0.388908	0.346675	0.377334	0.391429
	1.6	1.63085	1.63084	1.60367	1.61984	1.75643	1.62002	1.52454	1.58725	1.50402	1.36392	1.24505	1.262			1.6	0.349217	0.342074	0.373279	0.37231	0.369684	0.388725	0.306007	0.350114	0.385002	0.295996	0.323162	0.326457
	0.533333	1.21607	1.27917	1.23273	1.12535	1.15619	1.12919	1.04141	1.11014	1.05897	0.84199	0.882633	0.816758			0.533333	0.338572	0.337667	0.341959	0.327498	0.350413	0.317775	0.290111	0.340016	0.340849	0.261135	0.308126	0.358581
	0.166667	0.733192	0.850512	0.853325	0.704152	0.725812	0.74563	0.694682	0.664848	0.578974	0.642663	0.526883	0.49248			0.166667	0.27386	0.312277	0.32313	0.28217	0.317554	0.329722	0.296005	0.270287	0.321926	0.273959	0.33065	0.332933
	0.0666667	0.575151	0.471329	0.611117	0.426029	0.440665	0.430243	0.386247	0.400895	0.386328	0.387635	0.350289	0.301012			0.0666667	0.268321	0.2552	0.358677	0.281418	0.276686	0.339703	0.289948	0.298983	0.289142	0.229801	0.338815	0.367185
	normalized															normalized
		N3-1			N3-1_D			N3-1_E			N3-1_G						N3-1			N3-1_D			N3-1_E			N3-1_G
	conc (nM)	a	b	c	a	b	c	a	b	c	a	b	c			conc (nM)	a	b	c	a	b	c	a	b	c	a	b	c
	130	1	0.986607	0.864981	0.915943	0.909781	1	1	0.900859	0.814168	1	0.941061	0.989924			130	0.909779	1	0.983096	0.969813	0.900815	1	0.82777	0.864831	1	0.950638	0.979922	1
	43.3333	0.976522	1.02721	0.89167	0.919154	0.894613	0.86204	0.934968	0.879769	0.906867	0.980013	1.01365	0.989935			43.3333	0.676049	0.720769	0.716172	0.627646	0.629599	0.653559	0.602618	0.617229	0.636093	0.655735	0.697073	0.786826
	14.4333	1.01347	0.97334	0.93475	0.87372	0.894707	0.879649	0.822382	0.91929	0.836385	1.00675	1.03082	0.885647			14.4333	0.494231	0.490647	0.504252	0.42316	0.417359	0.443393	0.375873	0.430106	0.443524	0.516146	0.521416	0.559681
	4.8	1.05549	0.963522	0.864935	0.795095	0.844829	0.781747	0.795192	0.766226	0.735729	0.789654	0.822265	0.768655			4.8	0.361124	0.421577	0.431652	0.306045	0.315446	0.320705	0.280375	0.321793	0.304977	0.392693	0.427423	0.443389
	1.6	0.766073	0.76607	0.753306	0.653773	0.708903	0.653848	0.587008	0.611156	0.57911	0.579043	0.528578	0.535773			1.6	0.361153	0.353767	0.386038	0.27293	0.271005	0.284964	0.239968	0.274555	0.301914	0.335287	0.36606	0.369792
	0.533333	0.571238	0.600878	0.579062	0.454195	0.466644	0.455747	0.400984	0.42745	0.407745	0.357462	0.374717	0.34675			0.533333	0.350145	0.349209	0.353648	0.24008	0.256878	0.232952	0.227502	0.266637	0.26729	0.295799	0.349027	0.40618
	0.166667	0.344409	0.399519	0.400841	0.284198	0.29294	0.300939	0.267481	0.255994	0.222928	0.272839	0.223685	0.209079			0.166667	0.283221	0.322951	0.334175	0.206851	0.23279	0.24171	0.232124	0.211956	0.252451	0.310325	0.374542	0.377128
	0.0666667	0.270171	0.221402	0.287066	0.171947	0.177854	0.173648	0.148721	0.154361	0.148752	0.164568	0.148713	0.127793			0.0666667	0.277492	0.263923	0.370937	0.2063	0.202831	0.249027	0.227374	0.234459	0.226742	0.260306	0.38379	0.415926
	Full *.fcs data, WHU1															Full *.fcs data, BA.1
	Sample:	HEK 293Ts/AF-488 | Median (FITC - Height)	HEK 293Ts/AF-488/FITC - Height+ | Median (FITC - Height)	HEK 293Ts/AF-488/FITC - Height- | Median (FITC - Height)	HEK 293Ts/AF-647 | Median (Alexa Fluor 647 - Height)	HEK 293Ts/AF-647/Alexa Fluor 647 - Height- | Median (Alexa Fluor 647 - Height)	HEK 293Ts/AF-647/Alexa Fluor 647 - Height+ | Median (Alexa Fluor 647 - Height)	HEK 293Ts/AF-488 | SD (AF-488 : FITC - Height)	HEK 293Ts/AF-647 | SD (AF-647 : Alexa Fluor 647 - Height)							Sample:	HEK 293Ts/AF-488 | Median (FITC - Height)	HEK 293Ts/AF-488/FITC - Height+ | Median (FITC - Height)	HEK 293Ts/AF-488/FITC - Height- | Median (FITC - Height)	HEK 293Ts/AF-647 | Median (Alexa Fluor 647 - Height)	HEK 293Ts/AF-647/Alexa Fluor 647 - Height- | Median (Alexa Fluor 647 - Height)	HEK 293Ts/AF-647/Alexa Fluor 647 - Height+ | Median (Alexa Fluor 647 - Height)	HEK 293Ts/AF-488 | SD (AF-488 : FITC - Height)	HEK 293Ts/AF-647 | SD (AF-647 : Alexa Fluor 647 - Height)
	A01 Well - A01 WLSM.fcs	4222	6349	210	9712	233	13516	43260	94489							A01 Well - A01 WLSM.fcs	2209	3159	217	1582	217	2779	53198	49870
	A02 Well - A02 WLSM.fcs	3391	5492	221	8040	227	11535	44235	90657							A02 Well - A02 WLSM.fcs	1848	2723	220	1420	218	2633	45022	41717
	A03 Well - A03 WLSM.fcs	3116	5719	208	7145	217	10531	40856	89871							A03 Well - A03 WLSM.fcs	1786	2571	228	1454	223	2444	47557	42857
	A04 Well - A04 WLSM.fcs	3095	4881	206	7267	223	11077	40489	103648							A04 Well - A04 WLSM.fcs	1983	2855	209	2340	221	3777	46869	74292
	A05 Well - A05 WLSM.fcs	2580	4041	216	6139	233	9109	38532	98024							A05 Well - A05 WLSM.fcs	1642	2172	236	1811	234	2669	48968	52635
	A06 Well - A06 WLSM.fcs	2642	4547	204	6634	222	11266	35090	95528							A06 Well - A06 WLSM.fcs	1593	2436	216	2051	224	3323	41261	56986
	A07 Well - A07 WLSM.fcs	2528	4041	197	7316	215	10495	36501	102472							A07 Well - A07 WLSM.fcs	2024	2807	233	1848	231	2963	51022	61466
	A08 Well - A08 WLSM.fcs	2864	4381	229	7097	234	10250	40379	95787							A08 Well - A08 WLSM.fcs	1556	2363	234	1524	227	2606	48889	57059
	A09 Well - A09 WLSM.fcs	3013	5310	209	7826	220	11228	40826	102873							A09 Well - A09 WLSM.fcs	1449	2093	229	1620	226	2669	36273	51036
	A10 Well - A10 WLSM.fcs	3212	4864	227	8344	234	11457	40476	100315							A10 Well - A10 WLSM.fcs	2347	3191	223	1519	216	2678	52563	44019
	A11 Well - A11 WLSM.fcs	2589	4279	212	6862	217	9485	40475	97883							A11 Well - A11 WLSM.fcs	1963	2913	231	1350	231	2520	49540	47623
	A12 Well - A12 WLSM.fcs	2845	4799	216	7721	234	11190	41516	100599							A12 Well - A12 WLSM.fcs	2010	2816	238	1430	234	2486	48249	53022
	B01 Well - B01 WLSM.fcs	3356	5681	192	7121	218	11810	42814	90601							B01 Well - B01 WLSM.fcs	2136	2983	216	865	210	1950	46835	39364
	B02 Well - B02 WLSM.fcs	3223	5681	187	7169	209	12423	47892	88514							B02 Well - B02 WLSM.fcs	1798	2554	215	704	205	1780	44520	31417
	B03 Well - B03 WLSM.fcs	3148	5738	196	6612	220	10892	47958	86976							B03 Well - B03 WLSM.fcs	1687	2387	223	748	212	1653	44705	37866
	B04 Well - B04 WLSM.fcs	2633	4193	199	6036	220	9549	41559	95988							B04 Well - B04 WLSM.fcs	2017	2983	217	1245	211	2554	47059	43289
	B05 Well - B05 WLSM.fcs	2696	4456	190	6414	210	9877	48554	93901							B05 Well - B05 WLSM.fcs	1792	2678	213	1188	213	2300	42741	40832
	B06 Well - B06 WLSM.fcs	2874	5204	186	6392	213	11115	45043	97902							B06 Well - B06 WLSM.fcs	1829	2563	220	1245	222	2285	41975	39082
	B07 Well - B07 WLSM.fcs	2079	3379	210	5955	224	8205	36874	93862							B07 Well - B07 WLSM.fcs	2079	2993	224	1099	218	2300	46312	45503
	B08 Well - B08 WLSM.fcs	2884	4767	211	7097	222	10892	37617	95658							B08 Well - B08 WLSM.fcs	1774	2696	215	935	210	2122	42892	44642
	B09 Well - B09 WLSM.fcs	2486	4456	205	7121	218	10495	39513	98721							B09 Well - B09 WLSM.fcs	1631	2404	212	898	213	1950	38046	45711
	B10 Well - B10 WLSM.fcs	2826	4624	208	6978	218	10674	43319	96194							B10 Well - B10 WLSM.fcs	2742	3752	234	938	210	2172	56867	36426
	B11 Well - B11 WLSM.fcs	3867	6349	204	10011	221	15159	41524	108044							B11 Well - B11 WLSM.fcs	1854	2769	221	665	202	1704	48206	34227
	B12 Well - B12 WLSM.fcs	3075	5935	201	8205	217	13839	41189	103820							B12 Well - B12 WLSM.fcs	1774	2528	224	665	208	1756	43634	32917
	C01 Well - C01 WLSM.fcs	2751	4609	211	5895	218	9944	38476	82901							C01 Well - C01 WLSM.fcs	2165	3212	222	522	200	1535	48033	29654
	C02 Well - C02 WLSM.fcs	2798	4897	213	6118	221	10147	40659	90110							C02 Well - C02 WLSM.fcs	1943	2894	220	504	199	1373	43925	18779
	C03 Well - C03 WLSM.fcs	2903	5364	213	6264	219	10674	42805	89878							C03 Well - C03 WLSM.fcs	1905	2779	225	501	199	1355	42564	28234
	C04 Well - C04 WLSM.fcs	2589	3920	210	5681	230	8486	39005	92678							C04 Well - C04 WLSM.fcs	2129	3023	216	719	210	1745	49262	32577
	C05 Well - C05 WLSM.fcs	2412	4013	220	5642	229	8896	43322	99484							C05 Well - C05 WLSM.fcs	2051	2993	217	711	204	1704	48040	33324
	C06 Well - C06 WLSM.fcs	2732	4719	206	6057	224	10285	40753	101917							C06 Well - C06 WLSM.fcs	1930	2933	221	692	194	1774	41416	35219
	C07 Well - C07 WLSM.fcs	2528	4027	213	5719	234	8601	41578	91587							C07 Well - C07 WLSM.fcs	2037	2973	221	560	206	1425	47803	39119
	C08 Well - C08 WLSM.fcs	3191	5014	206	7465	216	11971	39818	99434							C08 Well - C08 WLSM.fcs	1727	2651	222	518	201	1454	45427	32717
	C09 Well - C09 WLSM.fcs	3223	5511	208	7567	223	11971	44276	104212							C09 Well - C09 WLSM.fcs	1811	2615	225	552	209	1479	41804	35820
	C10 Well - C10 WLSM.fcs	3752	6371	216	8630	221	15108	43677	103262							C10 Well - C10 WLSM.fcs	2277	3180	226	483	201	1449	51881	29590
	C11 Well - C11 WLSM.fcs	3790	6679	213	9453	226	16217	40488	100590							C11 Well - C11 WLSM.fcs	2079	3137	227	451	199	1444	50650	33753
	C12 Well - C12 WLSM.fcs	2589	4947	210	6201	218	10320	41972	92986							C12 Well - C12 WLSM.fcs	1866	2963	231	430	194	1464	45685	28323
	D01 Well - D01 WLSM.fcs	3472	6264	221	6634	231	14075	39343	87510							D01 Well - D01 WLSM.fcs	2494	3448	216	438	192	1204	50824	30396
	D02 Well - D02 WLSM.fcs	3676	6545	217	7986	221	13425	40079	88407							D02 Well - D02 WLSM.fcs	1924	2983	220	347	187	1216	43304	27216
	D03 Well - D03 WLSM.fcs	3726	7316	211	7959	216	13471	41410	90376							D03 Well - D03 WLSM.fcs	1829	2669	220	339	185	1114	46842	21062
	D04 Well - D04 WLSM.fcs	2963	5065	220	6479	229	9978	44842	89092							D04 Well - D04 WLSM.fcs	2136	2963	216	462	185	1237	46444	24917
	D05 Well - D05 WLSM.fcs	3044	5364	219	6371	228	11228	44041	89585							D05 Well - D05 WLSM.fcs	1963	2963	213	419	188	1275	41213	34838
	D06 Well - D06 WLSM.fcs	2597	4930	211	5681	220	9549	41085	86885							D06 Well - D06 WLSM.fcs	2187	3127	221	471	189	1368	42676	26238
	D07 Well - D07 WLSM.fcs	2993	5382	214	6222	224	11115	39705	89740							D07 Well - D07 WLSM.fcs	2332	3278	218	433	186	1172	46071	34942
	D08 Well - D08 WLSM.fcs	3345	6392	209	6815	216	12720	42283	89752							D08 Well - D08 WLSM.fcs	1817	2705	223	340	193	1110	44580	35297
	D09 Well - D09 WLSM.fcs	3483	6770	210	7415	216	12936	41444	94423							D09 Well - D09 WLSM.fcs	1911	2903	224	375	205	1129	45383	26049
	D10 Well - D10 WLSM.fcs	3591	6436	219	6747	218	11971	44544	83355							D10 Well - D10 WLSM.fcs	2436	3323	224	402	190	1152	51491	22560
	D11 Well - D11 WLSM.fcs	3212	6885	209	6414	219	13335	38998	85570							D11 Well - D11 WLSM.fcs	2051	3106	227	329	191	1172	50004	31831
	D12 Well - D12 WLSM.fcs	3300	6545	215	6392	218	11850	44235	85198							D12 Well - D12 WLSM.fcs	2107	3127	232	319	203	1224	49034	16489
	E01 Well - E01 WLSM.fcs	2624	5239	212	4308	201	8544	37726	67667							E01 Well - E01 WLSM.fcs	2024	3127	221	296	186	1092	46986	36022
	E02 Well - E02 WLSM.fcs	2129	4624	211	3300	210	7541	38445	71728							E02 Well - E02 WLSM.fcs	2003	3356	213	287	173	1148	47100	29209
	E03 Well - E03 WLSM.fcs	2742	5455	203	4441	210	8748	42721	71204							E03 Well - E03 WLSM.fcs	1841	2687	213	284	183	1003	45096	33344
	E04 Well - E04 WLSM.fcs	2158	4456	206	3127	205	7218	37573	64144							E04 Well - E04 WLSM.fcs	1892	2788	221	310	186	1038	49685	34449
	E05 Well - E05 WLSM.fcs	2254	4352	198	3437	204	7644	41890	62422							E05 Well - E05 WLSM.fcs	1873	2751	212	300	178	1017	42831	33307
	E06 Well - E06 WLSM.fcs	2079	4095	205	3095	215	6634	41447	66064							E06 Well - E06 WLSM.fcs	1841	2714	220	309	180	1055	44582	34484
	E07 Well - E07 WLSM.fcs	1977	3933	211	2760	206	5996	39234	62469							E07 Well - E07 WLSM.fcs	2136	3013	217	293	183	922	45892	37633
	E08 Well - E08 WLSM.fcs	1950	4000	209	2884	205	6349	38028	62384							E08 Well - E08 WLSM.fcs	1604	2642	210	264	174	925	40662	37906
	E09 Well - E09 WLSM.fcs	1768	3603	207	2537	199	5419	39621	65628							E09 Well - E09 WLSM.fcs	1571	2387	220	255	184	919	43333	32308
	E10 Well - E10 WLSM.fcs	2379	4207	213	2687	206	5738	42740	57220							E10 Well - E10 WLSM.fcs	2528	3946	223	300	183	1168	49497	28125
	E11 Well - E11 WLSM.fcs	2714	5856	215	3212	202	7291	42340	58424							E11 Well - E11 WLSM.fcs	1911	2884	225	256	182	932	45737	22932
	E12 Well - E12 WLSM.fcs	3003	6523	203	3664	194	8232	45355	68699							E12 Well - E12 WLSM.fcs	2058	3054	228	247	178	997	43410	22971
	F01 Well - F01 WLSM.fcs	3425	7826	211	3555	206	9517	40805	59004							F01 Well - F01 WLSM.fcs	1854	3054	216	261	184	1034	49518	42370
	F02 Well - F02 WLSM.fcs	3437	6770	217	3664	215	8660	42584	53355							F02 Well - F02 WLSM.fcs	1664	2769	214	247	181	935	46056	33060
	F03 Well - F03 WLSM.fcs	2316	4864	207	2404	204	5996	43801	55448							F03 Well - F03 WLSM.fcs	1721	2705	216	245	181	925	45067	31264
	F04 Well - F04 WLSM.fcs	2107	3933	218	1745	210	4426	42274	49310							F04 Well - F04 WLSM.fcs	1879	2742	216	259	185	898	43546	39300
	F05 Well - F05 WLSM.fcs	2037	3867	228	1692	219	4471	40360	54990							F05 Well - F05 WLSM.fcs	1604	2420	218	244	183	848	42493	35781
	F06 Well - F06 WLSM.fcs	2528	4799	215	2300	208	5419	43385	57777							F06 Well - F06 WLSM.fcs	1659	2571	216	244	183	817	47429	24165
	F07 Well - F07 WLSM.fcs	2428	4516	221	1924	213	4703	43665	56067							F07 Well - F07 WLSM.fcs	2093	3054	220	252	180	886	51043	35900
	F08 Well - F08 WLSM.fcs	3054	5048	222	2580	218	5604	42984	61307							F08 Well - F08 WLSM.fcs	1587	2444	219	229	180	831	43202	37735
	F09 Well - F09 WLSM.fcs	3180	6139	218	2714	209	6501	41776	50127							F09 Well - F09 WLSM.fcs	1479	2262	222	237	190	771	44679	32340
	F10 Well - F10 WLSM.fcs	4426	7316	230	2732	217	6160	46345	46278							F10 Well - F10 WLSM.fcs	2395	3278	227	261	191	856	52721	36340
	F11 Well - F11 WLSM.fcs	3379	6501	224	2114	208	5738	45943	47399							F11 Well - F11 WLSM.fcs	1675	2486	229	231	188	766	44074	28315
	F12 Well - F12 WLSM.fcs	4027	7853	211	2580	196	6414	48804	46422							F12 Well - F12 WLSM.fcs	1382	2086	224	223	190	748	41254	28128
	G01 Well - G01 WLSM.fcs	4027	7541	226	2017	210	5529	43540	40405							G01 Well - G01 WLSM.fcs	2554	4013	215	249	179	1099	50286	34051
	G02 Well - G02 WLSM.fcs	2478	4783	227	1258	214	4068	44203	45261							G02 Well - G02 WLSM.fcs	2114	3356	217	234	180	1048	47559	27811
	G03 Well - G03 WLSM.fcs	3311	6436	216	2037	205	5492	50338	44725							G03 Well - G03 WLSM.fcs	2044	3169	221	228	175	1024	48278	30994
	G04 Well - G04 WLSM.fcs	3495	6118	210	1514	198	4308	42852	38061							G04 Well - G04 WLSM.fcs	1873	3023	224	237	186	853	44704	33087
	G05 Well - G05 WLSM.fcs	3448	6098	218	1556	195	4426	44198	43904							G05 Well - G05 WLSM.fcs	1829	2894	217	213	170	919	43322	30035
	G06 Well - G06 WLSM.fcs	2884	5492	217	1284	207	4095	47063	48372							G06 Well - G06 WLSM.fcs	1780	2769	212	219	171	913	44584	26608
	G07 Well - G07 WLSM.fcs	4179	6770	218	1636	202	4703	49291	40871							G07 Well - G07 WLSM.fcs	2003	3054	223	226	180	904	50935	36684
	G08 Well - G08 WLSM.fcs	3986	7516	218	1756	193	4997	46745	36625							G08 Well - G08 WLSM.fcs	2010	3278	224	218	174	886	46832	28227
	G09 Well - G09 WLSM.fcs	4207	7933	217	1631	199	4593	47256	40747							G09 Well - G09 WLSM.fcs	2129	3448	223	219	174	1110	52579	22586
	G10 Well - G10 WLSM.fcs	2355	4041	225	800	204	2597	42135	38613							G10 Well - G10 WLSM.fcs	2660	3986	221	245	182	1092	55610	31342
	G11 Well - G11 WLSM.fcs	5204	8630	224	1636	203	4547	47897	35021							G11 Well - G11 WLSM.fcs	1892	3106	227	214	177	1027	48323	25095
	G12 Well - G12 WLSM.fcs	5099	9109	208	1519	186	4486	48902	31742							G12 Well - G12 WLSM.fcs	2093	3334	220	209	170	1110	50363	30698
	H01 Well - H01 WLSM.fcs	3933	6793	208	977	193	3907	49036	31908							H01 Well - H01 WLSM.fcs	2232	3507	218	224	177	941	47757	31854
	H02 Well - H02 WLSM.fcs	5257	9295	217	1305	188	4381	54753	41168							H02 Well - H02 WLSM.fcs	2332	4279	215	212	164	1092	51308	20295
	H03 Well - H03 WLSM.fcs	5031	9517	212	1917	193	5816	52295	39506							H03 Well - H03 WLSM.fcs	1786	2933	216	203	168	1052	46929	28006
	H04 Well - H04 WLSM.fcs	4352	8260	213	904	181	3519	46109	36903							H04 Well - H04 WLSM.fcs	1990	3159	223	219	179	889	49905	35264
	H05 Well - H05 WLSM.fcs	4082	7879	224	898	185	3472	42325	34642							H05 Well - H05 WLSM.fcs	1848	3054	214	206	171	845	51074	33041
	H06 Well - H06 WLSM.fcs	4624	8544	216	1077	183	3676	45490	34621							H06 Well - H06 WLSM.fcs	1715	2826	216	194	162	960	46667	32079
	H07 Well - H07 WLSM.fcs	4456	8013	216	851	181	3095	49173	33615							H07 Well - H07 WLSM.fcs	2404	3880	218	219	175	1125	56734	24415
	H08 Well - H08 WLSM.fcs	4930	8718	213	1027	186	3495	49435	31921							H08 Well - H08 WLSM.fcs	2165	3639	213	209	169	1088	53869	29472
	H09 Well - H09 WLSM.fcs	4396	8177	216	842	185	3159	49884	36100							H09 Well - H09 WLSM.fcs	2202	3334	230	221	182	964	54474	29507
	H10 Well - H10 WLSM.fcs	4864	7618	224	951	201	2953	54011	32480							H10 Well - H10 WLSM.fcs	2845	3973	236	259	204	913	57048	37380
	H11 Well - H11 WLSM.fcs	4947	8316	218	880	185	2913	52645	22236							H11 Well - H11 WLSM.fcs	2024	3223	227	201	170	1092	49526	33585
	H12 Well - H12 WLSM.fcs	4767	8601	207	758	173	2589	48440	35315							H12 Well - H12 WLSM.fcs	1905	3023	224	208	174	1110	53156	36583
	Mean	3233	5824	212	4557	211	8335	43262	71266							Mean	1972	2967	221	563	193	1430	47138	34676
	SD	840	1515	8.72	2675	14	3502	4002	25321							SD	280	426	6.24	493	18	659	4099	9362

## Sheet: S13b,c
	Figs S13b,c
	Binding of N3-1 Thr57 mutants paired with PLC1, PLC3 and PLC7 to BA.1 and WHU1 spike proteins, assayed by ELISA.
	BA.1 spike protein binding, absorbance at 450 nm
	Conc (μg/mL)	N3-1	N3-3	N3-7	N3E-1	N3E-3	N3E-7	N3G-1	N3G-3	N3G-7
	20	3.545	0.45	0.443	1.539	0.133	0.139	1.89	0.085	0.164
	6.66667	3.654	0.224	0.266	0.41	0.107	0.097	0.903	0.088	0.116
	2.22222	3.217	0.153	0.156	0.167	0.106	0.095	0.427	0.092	0.106
	0.740741	2.562	0.15	0.129	0.149	0.111	0.099	0.281	0.091	0.097
	0.246914	1.452	0.137	0.155	0.111	0.107	0.101	0.14	0.099	0.101
	0.0823045	0.749	0.2	0.125	0.123	0.137	0.134	0.137	0.101	0.108
	0.0274348	0.389	0.268	0.154	0.126	0.112	0.161	0.141	0.117	0.125
	0.00914495	0.292	0.153	0.116	0.128	0.114	0.112	0.108	0.155	0.091
	WHU1 spike protein binding, absorbance at 450 nm
	Conc (μg/mL)	N3-1	N3-3	N3-7	N3E-1	N3E-3	N3E-7	N3G-1	N3G-3	N3G-7
	20	3.638	3.662	3.344	3.568	3.325	2.801	3.507	2.34	3.097
	6.66667	3.177	3.471	3.505	3.765	2.785	2.663	3.844	1.011	3.118
	2.22222	3.779	3.663	3.686	3.713	1.557	2.201	3.942	0.393	3.347
	0.740741	3.797	3.791	3.703	3.89	0.795	1.582	3.861	0.188	3.008
	0.246914	3.782	3.664	3.682	3.83	0.379	0.929	3.858	0.133	2.826
	0.0823045	3.429	2.297	2.431	2.608	0.194	0.44	3.132	0.127	1.363
	0.0274348	2.804	1.072	1.356	1.333	0.135	0.233	1.94	0.116	0.678
	0.00914495	1.55	0.401	0.641	0.54	0.093	0.136	0.807	0.139	0.259

## Sheet: S14
	Fig S14. Live virus neutralization assay comparing the neutralization ability of IgG N3-1 mutants against Omicron variants BA.1, BA.2 and BA.5. Values show % relative infection.
		BA.1										BA.2										BA.5
	Dilution	AN3-1		FN3-1		IN3-1		MN3-1		QN3-1		AN3-1		FN3-1		IN3-1		MN3-1		QN3-1		AN3-1		FN3-1		IN3-1		MN3-1		QN3-1
	65									82.19	76.48									91.3	88.22									96.04	93.47
	21.6667									93.59	84.56									98.73	97.45									91.63	102.67
	7.22222									97.39	113.54									95.66	94.63									97.88	100.83
	2.40741									107.84	102.14									101.04	93.6									96.78	102.67
	0.802469									100.71	107.84									95.91	105.91									103.77	93.84
	0.26749									102.14	108.31									97.96	104.38									97.52	93.84
	0.0891632									108.31	107.36									94.12	102.84									93.47	101.93
	0.0297211									104.99	106.41									100.53	94.63									93.1	95.68
	61							63.18	64.61									84.12	82.06									79.85	85.74
	20.3333							94.06	85.99									94.89	97.45									96.41	98.25
	6.77778							91.21	102.61									106.17	101.04									98.62	105.24
	2.25926							111.16	99.76									107.45	94.89									99.72	93.1
	0.753086							103.56	112.11									101.81	102.07									96.41	97.88
	0.251029							108.31	102.61									104.12	109.5									98.62	97.15
	0.0836763							103.09	99.29									101.04	95.66									92	94.57
	0.0278921							112.11	102.14									102.07	97.71									94.57	111.13
	114					43.23	47.98									82.32	76.94									72.49	64.03
	38					66.98	73.63									98.22	99.25									92.36	95.68
	12.6667					86.94	85.51									103.86	94.89									95.68	97.52
	4.22222					91.21	95.01									95.4	105.4									94.94	94.57
	1.40741					105.46	101.19									94.12	104.38									98.25	100.09
	0.469136					96.44	104.99									103.61	98.73									106.72	97.15
	0.156379					103.56	98.81									107.2	93.35									100.83	98.99
	0.0521262					113.06	105.94									102.07	101.55									96.78	101.56
	113			57.96	55.11									94.37	93.6									87.58	97.52
	37.6667			71.26	72.21									103.61	113.86									93.84	93.1
	12.5556			97.39	89.79									108.74	97.45									102.3	96.04
	4.18519			90.26	98.34									112.07	108.22									103.04	98.99
	1.39506			93.11	97.86									94.12	92.58									102.3	97.52
	0.465021			96.91	113.54									102.84	99.76									96.04	94.94
	0.155007			106.89	104.99									107.71	100.79									94.2	101.56
	0.051669			103.09	99.29									102.84	105.4									102.67	101.2
	75	76.96	92.64									101.3	105.91									100.83	94.2
	25	104.04	91.21									104.38	111.81									101.56	93.84
	8.33333	109.74	104.51									112.07	101.3									97.88	105.98
	2.77778	99.76	100.71									108.48	105.91									100.46	100.83
	0.925926	118.29	94.06									106.17	98.99									98.25	101.56
	0.308642	116.86	109.74									109.76	104.89									99.72	95.31
	0.102881	91.69	93.59									96.17	99.76									106.35	100.09
	0.0342936	100.71	101.19									104.38	108.22									105.61	101.93
